# Supplementary material for: Cyclooxygenase-2 Blockade Is Crucial to Restore Natural Killer Cell Activity before Anti-CTLA-4 Therapy against High-Grade Serous Ovarian Cancer
Source: Cancers (Basel). 2023 Dec 22;16(1):80. doi: 10.3390/cancers16010080 (PMC10778357; doi:10.3390/cancers16010080)
Supplement: Supplementary file 1 [file cancers-16-00080-s001.zip]

Archive with 1 entries (1 files):
- cancers-2757262-supplementary.pdf
